# Supplementary material for: ﻿Callicarpayongshunensis (Lamiaceae): A new species from Hunan, China
Source: PhytoKeys. 2024 Apr 22;241:131–41. doi: 10.3897/phytokeys.241.119343 (PMC11058402; doi:10.3897/phytokeys.241.119343)
Supplement: XML Treatment for Callicarpa yongshunensis [file phytokeys.241.119343-treatment1.xml]

<!DOCTYPE tp:taxon-treatment
  PUBLIC "-//TaxonX//DTD Taxonomic Treatment Publishing DTD v0 20100105//EN" "tax-treatment-NSO.dtd">
<tp:taxon-treatment xmlns:tp="http://www.plazi.org/taxpub"><tp:treatment-meta><kwd-group><label>Taxon classification</label><kwd>
              <named-content content-type="kingdom">Plantae</named-content>
            </kwd><kwd>
              <named-content content-type="order">Lamiales</named-content>
            </kwd><kwd>
              <named-content content-type="family">Lamiaceae</named-content>
            </kwd></kwd-group><mixed-citation publication-type="journal"><person-group><name><surname>Xu</surname><given-names>Wen-Bin</given-names></name><name><surname>Li</surname><given-names>Xiao-Dong</given-names></name><name><surname>Wang</surname><given-names>Shu-Hui</given-names></name><name><surname>Liu</surname><given-names>Ang</given-names></name><name><surname>Liu</surname><given-names>Yan-Ling</given-names></name></person-group><article-title>﻿<italic><tp:taxon-name><tp:taxon-name-part taxon-name-part-type="genus" reg="Callicarpa">Callicarpa</tp:taxon-name-part><tp:taxon-name-part taxon-name-part-type="species" reg="yongshunensis">yongshunensis</tp:taxon-name-part></tp:taxon-name></italic> (<tp:taxon-name><tp:taxon-name-part taxon-name-part-type="family">Lamiaceae</tp:taxon-name-part></tp:taxon-name>): A new species from Hunan, China</article-title><source>PhytoKeys</source><day>22</day><month>04</month><year>2024</year><volume>241</volume><fpage>131</fpage><lpage>141</lpage><pub-id pub-id-type="doi">10.3897/phytokeys.241.119343</pub-id></mixed-citation></tp:treatment-meta><tp:nomenclature><label>﻿</label><tp:taxon-name>
            <object-id xmlns:xlink="http://www.w3.org/1999/xlink" content-type="arpha" xlink:type="simple">A49F4F31-1BC0-5BFE-A5E9-7470BC42A8DE</object-id>
            <tp:taxon-name-part taxon-name-part-type="genus" reg="Callicarpa">Callicarpa</tp:taxon-name-part>
            <tp:taxon-name-part taxon-name-part-type="species" reg="yongshunensis">yongshunensis</tp:taxon-name-part>
            <object-id xmlns:xlink="http://www.w3.org/1999/xlink" content-type="ipni" xlink:type="simple">urn:lsid:ipni.org:names:77340494-1</object-id>
          </tp:taxon-name><tp:taxon-authority>Wen B. Xu, Xiao D. Li &amp; Yan Ling Liu, sp nov.</tp:taxon-authority><xref ref-type="fig" rid="F1">Figs 1</xref><xref ref-type="fig" rid="F2">, 2</xref></tp:nomenclature><tp:treatment-sec sec-type="material" id="SECID0E2QAG"><title>Type.</title><p>China. Hunan Province, Yongshun County, Shanmuhe Forestry Farm, growing under the forest by the edge of a valley, <named-content xmlns:xlink="http://www.w3.org/1999/xlink" content-type="dwc:verbatimCoordinates" xlink:type="simple"><named-content content-type="geo-json" specific-use="{&#34;type&#34;:&#34;Point&#34;,&#34;coordinates&#34;:[109.841320,29.165170]}" id="NCID0EERAG" xlink:type="simple">29.16517°N, 109.84132°E</named-content></named-content>, 676 m alt., 16 March 2023(fr.), <italic>W.B. Xu &amp; X.W. Li 230155</italic> (holotype: HIB, barcode no. 0250267, isotype: HIB, barcode no. 0250265).</p><fig id="F1" position="float" orientation="portrait"><object-id xmlns:xlink="http://www.w3.org/1999/xlink" content-type="doi" xlink:type="simple">10.3897/phytokeys.241.119343.figure1</object-id><object-id xmlns:xlink="http://www.w3.org/1999/xlink" content-type="arpha" xlink:type="simple">3E1A37F6-104F-5109-A75A-6C560577230F</object-id><label>Figure 1.</label><caption><p>Images of <italic><tp:taxon-name><tp:taxon-name-part taxon-name-part-type="genus" reg="Callicarpa">Callicarpa</tp:taxon-name-part><tp:taxon-name-part taxon-name-part-type="species" reg="yongshunensis">yongshunensis</tp:taxon-name-part></tp:taxon-name></italic> Wen B. Xu, Xiao D. Li &amp; Yan Ling Liu <bold>A</bold> inflorescence in ventral view <bold>B</bold> inflorescence in lateral view <bold>C</bold> fruit branch in lateral view <bold>D</bold> infructescence in ventral view <bold>E</bold> individual in the fruiting period of wild populations <bold>F</bold> roots developed from the node area of fruit branches <bold>G</bold> glands on the abaxial surface of the leaf <bold>H</bold> leaf, adaxial surface <bold>I</bold> leaf, abaxial surface <bold>J</bold> typical species natural habitat. Photos by Wen-Bin XU and Shu-Hui WANG.</p></caption><graphic xmlns:xlink="http://www.w3.org/1999/xlink" xlink:href="phytokeys-241-131_article-119343__-g001.jpg" position="float" orientation="portrait" xlink:type="simple" id="oo_1030053.jpg"><uri content-type="original_file" xlink:type="simple">https://binary.pensoft.net/fig/1030053</uri></graphic></fig></tp:treatment-sec><tp:treatment-sec sec-type="diagnosis" id="SECID0EXSAG"><title>Diagnosis.</title><p><italic><tp:taxon-name><tp:taxon-name-part taxon-name-part-type="genus" reg="Callicarpa">C.</tp:taxon-name-part><tp:taxon-name-part taxon-name-part-type="species" reg="yongshunensis">yongshunensis</tp:taxon-name-part></tp:taxon-name></italic> is morphologically similar to <italic><tp:taxon-name><tp:taxon-name-part taxon-name-part-type="genus" reg="Callicarpa">C.</tp:taxon-name-part><tp:taxon-name-part taxon-name-part-type="species" reg="luteopunctata">luteopunctata</tp:taxon-name-part></tp:taxon-name></italic> H.T. Chang, <italic><tp:taxon-name><tp:taxon-name-part taxon-name-part-type="genus" reg="Callicarpa">C.</tp:taxon-name-part><tp:taxon-name-part taxon-name-part-type="species" reg="giraldii">giraldii</tp:taxon-name-part></tp:taxon-name></italic> Hesse ex Rehd. and <italic><tp:taxon-name><tp:taxon-name-part taxon-name-part-type="genus" reg="Callicarpa">C.</tp:taxon-name-part><tp:taxon-name-part taxon-name-part-type="species" reg="longifolia">longifolia</tp:taxon-name-part></tp:taxon-name></italic> Lamk. (Table <xref ref-type="table" rid="T2">2</xref>), but differs from <italic><tp:taxon-name><tp:taxon-name-part taxon-name-part-type="genus" reg="Callicarpa">C.</tp:taxon-name-part><tp:taxon-name-part taxon-name-part-type="species" reg="luteopunctata">luteopunctata</tp:taxon-name-part></tp:taxon-name></italic>in and <italic><tp:taxon-name><tp:taxon-name-part taxon-name-part-type="genus" reg="Callicarpa">C.</tp:taxon-name-part><tp:taxon-name-part taxon-name-part-type="species" reg="giraldii">giraldii</tp:taxon-name-part></tp:taxon-name></italic> in being a procumbent shrub (vs. erect shrubs) with evergreen leaf (vs. deciduous leaf) and white fruit (vs. red or purple fruit). Similarly, unlike <italic><tp:taxon-name><tp:taxon-name-part taxon-name-part-type="genus" reg="Callicarpa">C.</tp:taxon-name-part><tp:taxon-name-part taxon-name-part-type="species" reg="longifolia">longifolia</tp:taxon-name-part></tp:taxon-name></italic>, it has procumbent shrubs (vs. erect shrubs), no transverse scar in the nodes (vs. nodes with a transverse scar) and glabrous mature fruits covered with yellow glands (vs. mature fruit covered with stellate pubescence).</p><table-wrap id="T2" position="float" orientation="portrait"><label>Table 2.</label><caption><p>Morphological comparison of <italic><tp:taxon-name><tp:taxon-name-part taxon-name-part-type="genus" reg="Callicarpa">C.</tp:taxon-name-part><tp:taxon-name-part taxon-name-part-type="species" reg="yongshunensis">yongshunensis</tp:taxon-name-part></tp:taxon-name></italic>, <italic><tp:taxon-name><tp:taxon-name-part taxon-name-part-type="genus" reg="Callicarpa">C.</tp:taxon-name-part><tp:taxon-name-part taxon-name-part-type="species" reg="luteopunctata">luteopunctata</tp:taxon-name-part></tp:taxon-name></italic>, <italic><tp:taxon-name><tp:taxon-name-part taxon-name-part-type="genus" reg="Callicarpa">C.</tp:taxon-name-part><tp:taxon-name-part taxon-name-part-type="species" reg="giraldii">giraldii</tp:taxon-name-part></tp:taxon-name></italic> and <italic><tp:taxon-name><tp:taxon-name-part taxon-name-part-type="genus" reg="Callicarpa">C.</tp:taxon-name-part><tp:taxon-name-part taxon-name-part-type="species" reg="longifolia">longifolia</tp:taxon-name-part></tp:taxon-name></italic> (<xref ref-type="bibr" rid="B11">Fang 1982</xref>; <xref ref-type="bibr" rid="B8">Chen and Michael 1994</xref>).</p></caption><table id="TID0ECAAI" rules="all"><tbody><tr><th rowspan="1" colspan="1">Characters</th><th rowspan="1" colspan="1">
                    <italic>
                      <tp:taxon-name><tp:taxon-name-part taxon-name-part-type="genus" reg="Callicarpa">C.</tp:taxon-name-part><tp:taxon-name-part taxon-name-part-type="species" reg="yongshunensis">yongshunensis</tp:taxon-name-part></tp:taxon-name>
                    </italic>
                  </th><th rowspan="1" colspan="1">
                    <italic>
                      <tp:taxon-name><tp:taxon-name-part taxon-name-part-type="genus" reg="Callicarpa">C.</tp:taxon-name-part><tp:taxon-name-part taxon-name-part-type="species" reg="luteopunctata">luteopunctata</tp:taxon-name-part></tp:taxon-name>
                    </italic>
                  </th><th rowspan="1" colspan="1">
                    <italic>
                      <tp:taxon-name><tp:taxon-name-part taxon-name-part-type="genus" reg="Callicarpa">C.</tp:taxon-name-part><tp:taxon-name-part taxon-name-part-type="species" reg="giraldii">giraldii</tp:taxon-name-part></tp:taxon-name>
                    </italic>
                  </th><th rowspan="1" colspan="1">
                    <italic>
                      <tp:taxon-name><tp:taxon-name-part taxon-name-part-type="genus" reg="Callicarpa">C.</tp:taxon-name-part><tp:taxon-name-part taxon-name-part-type="species" reg="longifolia">longifolia</tp:taxon-name-part></tp:taxon-name>
                    </italic>
                  </th></tr><tr><td rowspan="1" colspan="1">Life form</td><td rowspan="1" colspan="1">procumbent shrub</td><td rowspan="1" colspan="1">erect shrub</td><td rowspan="1" colspan="1">erect shrub</td><td rowspan="1" colspan="1">erect shrub</td></tr><tr><td rowspan="1" colspan="1">Leaf habit</td><td rowspan="1" colspan="1">evergreen</td><td rowspan="1" colspan="1">deciduous</td><td rowspan="1" colspan="1">deciduous</td><td rowspan="1" colspan="1">evergreen</td></tr><tr><td rowspan="1" colspan="1">Leaf size</td><td rowspan="1" colspan="1">7.5–16 × 3.5–5.5 cm</td><td rowspan="1" colspan="1">7–16 × 2–5 cm</td><td rowspan="1" colspan="1">5–17 × 2–10 cm</td><td rowspan="1" colspan="1">8–20 × 2–6 cm</td></tr><tr><td rowspan="1" colspan="1">nodes with a transverse scar</td><td rowspan="1" colspan="1">absent</td><td rowspan="1" colspan="1">absent</td><td rowspan="1" colspan="1">absent</td><td rowspan="1" colspan="1">present</td></tr><tr><td rowspan="1" colspan="1">Calyx length</td><td rowspan="1" colspan="1">ca. 0.7 mm</td><td rowspan="1" colspan="1">ca. 0.7 mm</td><td rowspan="1" colspan="1">ca. 1.5 mm</td><td rowspan="1" colspan="1">ca. 1 mm</td></tr><tr><td rowspan="1" colspan="1">Corolla colour</td><td rowspan="1" colspan="1">light red to light purple</td><td rowspan="1" colspan="1">purple</td><td rowspan="1" colspan="1">purple</td><td rowspan="1" colspan="1">pale purple</td></tr><tr><td rowspan="1" colspan="1">Corolla length</td><td rowspan="1" colspan="1">ca. 1.3 mm</td><td rowspan="1" colspan="1">ca. 1.4 mm</td><td rowspan="1" colspan="1">ca. 3 mm</td><td rowspan="1" colspan="1">ca. 2 mm</td></tr><tr><td rowspan="1" colspan="1">Fruit diameter</td><td rowspan="1" colspan="1">ca. 2 mm</td><td rowspan="1" colspan="1">ca. 1 mm</td><td rowspan="1" colspan="1">2.5–4 mm</td><td rowspan="1" colspan="1">ca. 1.5 mm</td></tr><tr><td rowspan="1" colspan="1">Fruit colour</td><td rowspan="1" colspan="1">white</td><td rowspan="1" colspan="1">red (<xref ref-type="bibr" rid="B17">Liu et al. 2023</xref>)</td><td rowspan="1" colspan="1">purple</td><td rowspan="1" colspan="1">white</td></tr><tr><td rowspan="1" colspan="1">Mature fruit overlay</td><td rowspan="1" colspan="1">glabrous with yellow glands</td><td rowspan="1" colspan="1">glabrous with yellow glands</td><td rowspan="1" colspan="1">glabrescent without glands</td><td rowspan="1" colspan="1">stellate pubescent with sparse yellow glands</td></tr></tbody></table></table-wrap><fig id="F2" position="float" orientation="portrait"><object-id xmlns:xlink="http://www.w3.org/1999/xlink" content-type="doi" xlink:type="simple">10.3897/phytokeys.241.119343.figure2</object-id><object-id xmlns:xlink="http://www.w3.org/1999/xlink" content-type="arpha" xlink:type="simple">0456E552-AEB2-5CC8-90F8-24D81466546F</object-id><label>Figure 2.</label><caption><p>The microstructure of flowers and fruits of <italic><tp:taxon-name><tp:taxon-name-part taxon-name-part-type="genus" reg="Callicarpa">Callicarpa</tp:taxon-name-part><tp:taxon-name-part taxon-name-part-type="species" reg="yongshunensis">yongshunensis</tp:taxon-name-part></tp:taxon-name></italic><bold>A</bold> flower <bold>B</bold> longitudinally dehiscing anther <bold>C</bold> calyx and attached glands <bold>D</bold> petals and attached glands <bold>E</bold> young fruit and attached glands <bold>F</bold> bifid stigma <bold>G</bold> petiole nodes without transverse scar. Photos by Shu-Hui WANG.</p></caption><graphic xmlns:xlink="http://www.w3.org/1999/xlink" xlink:href="phytokeys-241-131_article-119343__-g002.jpg" position="float" orientation="portrait" xlink:type="simple" id="oo_1030054.jpg"><uri content-type="original_file" xlink:type="simple">https://binary.pensoft.net/fig/1030054</uri></graphic></fig></tp:treatment-sec><tp:treatment-sec sec-type="description" id="SECID0E16AG"><title>Description.</title><p>Procumbent shrub without an obvious main stem, up to 1.3 m high, branches slender, often base close to the ground and apex rising, sometimes roots growing from nodes when the nodes reaching the ground, nodes without transverse scar. Branchlets slightly 4-angled, densely covered with yellowish-brown stellate indumentum and yellow glands. Leaf with petiole 1.5–2.5 cm long, blade ovate-elliptic to oblong-elliptic, 7.5–16 × 3.5–5.5 cm, base narrowly cuneate and decurrent, margin serrate, apex acuminate, both surfaces subglabrous (with occasional hairs) and densely covered with small yellowish glands. <bold><italic>Cymes</italic></bold> 2–3 cm in diameter, 4–5-bifurcated, densely covered with stellate hairs and yellow glands; peduncle 4–7 mm. <bold><italic>Calyx</italic></bold> cup-shaped, 0.6–0.7 mm long, glabrous, sparsely yellow glandular, margin obscurely dentate and apex subtruncate. <bold><italic>Corolla</italic></bold> light red to light purple, 1.1–1.4 mm long, petals 4, elliptical, glabrous, slightly covered yellow glands outside. <bold><italic>Stamens</italic></bold> strongly exserted, usually twice as long as corolla. <bold><italic>Style</italic></bold> nearly as long as stamens, stigma bifid. <bold><italic>Fruit</italic></bold> white, 1.7–2.2 mm in diam., glabrous with sparsely yellow glands.</p></tp:treatment-sec><tp:treatment-sec sec-type="distribution" id="SECID0ESABG"><title>Distribution and habitat.</title><p>Currently, <italic><tp:taxon-name><tp:taxon-name-part taxon-name-part-type="genus" reg="Callicarpa">C.</tp:taxon-name-part><tp:taxon-name-part taxon-name-part-type="species" reg="yongshunensis">yongshunensis</tp:taxon-name-part></tp:taxon-name></italic> has been found in Yongshun and Shimen Counties in Hunan Province, China. It occurs in forests with weak light, at an elevation of 600–680 m. The companion species mainly include <italic><tp:taxon-name><tp:taxon-name-part taxon-name-part-type="genus" reg="Litsea">Litsea</tp:taxon-name-part><tp:taxon-name-part taxon-name-part-type="species" reg="elongata">elongata</tp:taxon-name-part></tp:taxon-name></italic> (Wall. ex Nees) Benth. et Hook. f., <italic><tp:taxon-name><tp:taxon-name-part taxon-name-part-type="genus" reg="Camellia">Camellia</tp:taxon-name-part><tp:taxon-name-part taxon-name-part-type="species" reg="costei">costei</tp:taxon-name-part></tp:taxon-name></italic> Levl., <italic><tp:taxon-name><tp:taxon-name-part taxon-name-part-type="genus" reg="Camellia">Camellia</tp:taxon-name-part><tp:taxon-name-part taxon-name-part-type="species" reg="oleifera">oleifera</tp:taxon-name-part></tp:taxon-name></italic> Abel., <italic><tp:taxon-name><tp:taxon-name-part taxon-name-part-type="genus" reg="Dichroa">Dichroa</tp:taxon-name-part><tp:taxon-name-part taxon-name-part-type="species" reg="febrifuga">febrifuga</tp:taxon-name-part></tp:taxon-name></italic> Lour., <italic><tp:taxon-name><tp:taxon-name-part taxon-name-part-type="genus" reg="Maesa">Maesa</tp:taxon-name-part><tp:taxon-name-part taxon-name-part-type="species" reg="japonica">japonica</tp:taxon-name-part></tp:taxon-name></italic> (Thunb.) Moritzi. ex Zoll. and <italic><tp:taxon-name><tp:taxon-name-part taxon-name-part-type="genus" reg="Monachosorum">Monachosorum</tp:taxon-name-part><tp:taxon-name-part taxon-name-part-type="species" reg="henryi">henryi</tp:taxon-name-part></tp:taxon-name></italic> Christ.</p></tp:treatment-sec><tp:treatment-sec sec-type="phenology" id="SECID0EFDBG"><title>Phenology.</title><p>Flowers in cultivated plants at the Wuhan Botanical Garden appeared between May and July, while fruits were observed in both wild and cultivated plants at the Botanical Garden from October to March of the following year.</p></tp:treatment-sec><tp:treatment-sec sec-type="etymology" id="SECID0EKDBG"><title>Etymology.</title><p>The type specimen of this species was collected from Yongshun County, Hunan Province. Thus, we chose the specific epithet “<italic><tp:taxon-name><tp:taxon-name-part taxon-name-part-type="genus" reg="Callicarpa"/><tp:taxon-name-part taxon-name-part-type="species" reg="yongshunensis">yongshunensis</tp:taxon-name-part></tp:taxon-name></italic>” for this species. Its Chinese name is “永顺紫珠”.</p></tp:treatment-sec><tp:treatment-sec sec-type="Conservation assessment" id="SECID0E1DBG"><title>Conservation assessment.</title><p>The on-going field investigation only identified few populations within narrow altitude ranges. More fieldwork is still warranted to better understand this taxon. According to the guidelines of IUCN Red List Categories and Criteria (<xref ref-type="bibr" rid="B13">IUCN Standards and Petitions Committee 2022</xref>), <italic><tp:taxon-name><tp:taxon-name-part taxon-name-part-type="genus" reg="Callicarpa">C.</tp:taxon-name-part><tp:taxon-name-part taxon-name-part-type="species" reg="yongshunensis">yongshunensis</tp:taxon-name-part></tp:taxon-name></italic> is assessed as data deficient (DD).</p></tp:treatment-sec><tp:treatment-sec sec-type="material" id="SECID0EPEBG"><title>Additional specimens examined.</title><p><italic><tp:taxon-name><tp:taxon-name-part taxon-name-part-type="genus" reg="Callicarpa">C.</tp:taxon-name-part><tp:taxon-name-part taxon-name-part-type="species" reg="yongshunensis">yongshunensis</tp:taxon-name-part></tp:taxon-name></italic> (Paratypes): China. Hunan Province: Shimen County, Hupingshan National Nature Reserve, Xiahuanglian River, growing by the stream in the valley, 603 m alt., 20 December 2023 (fr.), <italic>Zhenfa Chen 231202</italic> (HIB, barcode nos. 0250264 &amp; 0250266, CSFI, barcode no. 080033). Hubei Province: Cultivated in Wuhan Botanical Garden, Chinese Academy of Sciences, 15 m alt., 20 June 2022 (fl.), W. B. Xu 20230302 (HIB, barcode no. 0233004).</p><p><italic><tp:taxon-name><tp:taxon-name-part taxon-name-part-type="genus" reg="Callicarpa">C.</tp:taxon-name-part><tp:taxon-name-part taxon-name-part-type="species" reg="luteopunctata">luteopunctata</tp:taxon-name-part></tp:taxon-name></italic>: China. Sichuan Province: <italic>E. H. Wilson 5100</italic> (IBSC); Emei Mountain, 10 July 1937, <italic>Chong-Shu Qian 6024</italic> (PE); Leshan City, Mount Emei, 7 July 1941, <italic>Wen-Pei Fang 17200</italic> (PE); Leshan City, Mount Emei, shishungou, 4 November 1952, <italic>Ji-Hua Xiong, Xiu-Shi Zhang &amp; Xing-Lin Jiang 33464</italic> (PE); Emei Mountain, near Hongchunping, 1000 m alt., 20 August 1957, <italic>Guang-Hui Yang 56774</italic> (PE); Xuyong County, Shuiwei Town, Guandou Village, evergreen broad-leaved forest, <named-content xmlns:xlink="http://www.w3.org/1999/xlink" content-type="dwc:verbatimCoordinates" xlink:type="simple"><named-content content-type="geo-json" specific-use="{&#34;type&#34;:&#34;Point&#34;,&#34;coordinates&#34;:[105.637778,28.277500]}" id="NCID0E3FBG" xlink:type="simple">105°38'16"E, 28°16'39"N</named-content></named-content>, 790 m alt., 8 June 2013, <italic>Xin-Fen Gao, Yun-Dong Gao &amp; Wen-Bin Ju HGX11767</italic> (CDBI); ibid., growing by the stream, under the forest, <named-content xmlns:xlink="http://www.w3.org/1999/xlink" content-type="dwc:verbatimCoordinates" xlink:type="simple"><named-content content-type="geo-json" specific-use="{&#34;type&#34;:&#34;Point&#34;,&#34;coordinates&#34;:[28.155556,105.395556]}" id="NCID0EGGBG" xlink:type="simple">105°23'44"E, 28°09'20"</named-content></named-content>N, 14 September 2013, <italic>Wen-Bin Ju &amp; Heng-Ning Deng HGX13448</italic> (CDBI). Yunnan Province: Yongshan County, growing in a ravine, 1400 m alt., 13 July 1932, <italic>H. T. Tsai 51132</italic> (LBG); Jinping County, Mengla, Tuomazhai, 900 m alt., 28 June 2009, <italic>Yunnan expedition team YN-ET40</italic>0 (PE).</p><p><italic><tp:taxon-name><tp:taxon-name-part taxon-name-part-type="genus" reg="Callicarpa">C.</tp:taxon-name-part><tp:taxon-name-part taxon-name-part-type="species" reg="giraldii">giraldii</tp:taxon-name-part></tp:taxon-name></italic>: China. Hunan Province: Yuanling County, Jiaomuxi, found at the mountain top, 1000 m alt., 23 June 1988, <italic>Wuling team 533</italic> (IBSC); Zhijiang County, muyexi, in ravine, 90 m alt., 3 October 1988, <italic>Wuling team 1773</italic> (IBSC); Xinning County, Ziyun Mountain, 1150 m alt., 20 October 1962, <italic>Lin-Han Liu 15240</italic> (IBSC); Changsha, Lushan, wetland, 400–500 m alt., 2 July 1929, <italic>Shu-Zhi Xin S.H.23</italic> (IBSC); Chengbu County, Dalao Mountain, occurring under dense forest at the mountaintop, 1500 m alt., 12 July 1959, <italic>Pei-Xiang Tan 63685</italic> (IBSC); Sangzhi County, Shadiping, Luojiatai, valley dense forest with a slope of 20°, 1500 m alt., 22, June 1958, <italic>Lin-Han Liu 9056</italic> (PE). Hubei Province: Yingshan County, growing near Miaoergang, subtropical coniferous broad-leaved mixed forest, roadside, <named-content xmlns:xlink="http://www.w3.org/1999/xlink" content-type="dwc:verbatimCoordinates" xlink:type="simple"><named-content content-type="geo-json" specific-use="{&#34;type&#34;:&#34;Point&#34;,&#34;coordinates&#34;:[116.042075,30.978250]}" id="NCID0ENHBG" xlink:type="simple">116°02'31.47"E, 30°58'41.70"N</named-content></named-content>, 991 m alt., 10 August 2018, <italic>Xin-Xin Zhu et al. ZXX18584</italic> (KUN). Jiangxi Province: Jiujiang County, mingshan, obtained under the broad-leaved forest in the valley, by the stream, 200 m alt., 3 June 1993, <italic>Ce-Ming Tan 93192</italic> (PE). Guangdong Province: Ruyuan County, Wuzhi Mountain, Shikeng, 750 m alt., 8 August 1983, <italic>Nian-He Xia &amp; Nian Liu 148</italic> (IBSC).</p><p><italic><tp:taxon-name><tp:taxon-name-part taxon-name-part-type="genus" reg="Callicarpa">C.</tp:taxon-name-part><tp:taxon-name-part taxon-name-part-type="species" reg="longifolia">longifolia</tp:taxon-name-part></tp:taxon-name></italic>; China. Guangdong Province: Zhaoqing, Dinghu Mountain, near Qingyunshi, 22 July 1979, <italic>Hua-Gu Ye 45</italic> (IBSC); Yangshan County, Wuyuan, Yunyong Mountain, in the shade of the valley slopes, 1000 m alt., 6 June 1956, <italic>Liang Deng 1313</italic> (PE). Hainan Province: Sanya, Ganshiling Reservoir, 17 October 1987, <italic>Ze-Xian Li 2611</italic> (IBSC); Wanning County, xinglong, 14 May 1995, <italic>Fu-Wu Xing et al. 6717</italic> (IBSC). Yunnan Province: Xishuangbanna Prefecture, Jinghong City, Mengyang Town, Guanping, by the edge of the forest, 900 m alt., 10 August 1977, <italic>Guo-Da Tao 17611</italic> (HITBC); Cangyuan County, Nanla, Mangka, growing in dense forests within valleys, 1050 m alt., 6 July 1974, <italic>Yan-Hui Li 12620</italic> (HITBC).</p><sec sec-type="﻿Molecular phylogeny" id="SECID0EQIBG"><title>﻿Molecular phylogeny</title><p>Similar topology of the Bayesian and <abbrev xmlns:xlink="http://www.w3.org/1999/xlink" xlink:title="Maximum Likelihood" id="ABBRID0EWIBG" xlink:type="simple">ML</abbrev> trees, both displaying monophyly of the <italic><tp:taxon-name><tp:taxon-name-part taxon-name-part-type="genus" reg="Callicarpa">Callicarpa</tp:taxon-name-part></tp:taxon-name></italic> was observed (Fig. <xref ref-type="fig" rid="F3">3</xref>). Overall, three well-supported primary clades were identified with a posterior probability and bootstrap percentages = 1. Notably, <italic><tp:taxon-name><tp:taxon-name-part taxon-name-part-type="genus" reg="Callicarpa">C.</tp:taxon-name-part><tp:taxon-name-part taxon-name-part-type="species" reg="yongshunensis">yongshunensis</tp:taxon-name-part></tp:taxon-name></italic> clustered with <italic><tp:taxon-name><tp:taxon-name-part taxon-name-part-type="genus" reg="Callicarpa">C.</tp:taxon-name-part><tp:taxon-name-part taxon-name-part-type="species" reg="luteopunctata">luteopunctata</tp:taxon-name-part></tp:taxon-name></italic> and both morphological (Fig. <xref ref-type="fig" rid="F4">4</xref>) and molecular phylogeny evidence revealed that these two species are closely related. The resulting phylogenetic tree could separate <italic><tp:taxon-name><tp:taxon-name-part taxon-name-part-type="genus" reg="Callicarpa">C.</tp:taxon-name-part><tp:taxon-name-part taxon-name-part-type="species" reg="yongshunensis">yongshunensis</tp:taxon-name-part></tp:taxon-name></italic> from <italic><tp:taxon-name><tp:taxon-name-part taxon-name-part-type="genus" reg="Callicarpa">C.</tp:taxon-name-part><tp:taxon-name-part taxon-name-part-type="species" reg="giraldii">giraldii</tp:taxon-name-part></tp:taxon-name></italic> and <italic><tp:taxon-name><tp:taxon-name-part taxon-name-part-type="genus" reg="Callicarpa">C.</tp:taxon-name-part><tp:taxon-name-part taxon-name-part-type="species" reg="longifolia">longifolia</tp:taxon-name-part></tp:taxon-name></italic>, while <italic><tp:taxon-name><tp:taxon-name-part taxon-name-part-type="genus" reg="Callicarpa">C.</tp:taxon-name-part><tp:taxon-name-part taxon-name-part-type="species" reg="giraldii">giraldii</tp:taxon-name-part></tp:taxon-name></italic> clustered with <italic><tp:taxon-name><tp:taxon-name-part taxon-name-part-type="genus" reg="Callicarpa">C.</tp:taxon-name-part><tp:taxon-name-part taxon-name-part-type="species" reg="hainanensis">hainanensis</tp:taxon-name-part></tp:taxon-name></italic> and <italic><tp:taxon-name><tp:taxon-name-part taxon-name-part-type="genus" reg="Callicarpa">C.</tp:taxon-name-part><tp:taxon-name-part taxon-name-part-type="species" reg="brevipes">brevipes</tp:taxon-name-part></tp:taxon-name></italic>; in addition, <italic><tp:taxon-name><tp:taxon-name-part taxon-name-part-type="genus" reg="Callicarpa">C.</tp:taxon-name-part><tp:taxon-name-part taxon-name-part-type="species" reg="longifolia">longifolia</tp:taxon-name-part></tp:taxon-name></italic> clustered with <italic><tp:taxon-name><tp:taxon-name-part taxon-name-part-type="genus" reg="Callicarpa">C.</tp:taxon-name-part><tp:taxon-name-part taxon-name-part-type="species" reg="nudiflora">nudiflora</tp:taxon-name-part></tp:taxon-name></italic>. The results further confirmed previous conclusions that the phylogenetic relationship does not always reflect morphological similarity (<xref ref-type="bibr" rid="B7">Chang 1951</xref>). For example, <italic><tp:taxon-name><tp:taxon-name-part taxon-name-part-type="genus" reg="Callicarpa">C.</tp:taxon-name-part><tp:taxon-name-part taxon-name-part-type="species" reg="brevipes">brevipes</tp:taxon-name-part></tp:taxon-name></italic> (section <tp:taxon-name><tp:taxon-name-part taxon-name-part-type="genus" reg="Callicarpa"/><tp:taxon-name-part taxon-name-part-type="section" reg="Verticirima">Verticirima</tp:taxon-name-part></tp:taxon-name>), <italic><tp:taxon-name><tp:taxon-name-part taxon-name-part-type="genus" reg="Callicarpa">C.</tp:taxon-name-part><tp:taxon-name-part taxon-name-part-type="species" reg="giraldii">giraldii</tp:taxon-name-part></tp:taxon-name></italic> (section <tp:taxon-name><tp:taxon-name-part taxon-name-part-type="genus" reg="Callicarpa"/><tp:taxon-name-part taxon-name-part-type="section" reg="Eucallicarpa">Eucallicarpa</tp:taxon-name-part></tp:taxon-name>) and <italic><tp:taxon-name><tp:taxon-name-part taxon-name-part-type="genus" reg="Callicarpa">C.</tp:taxon-name-part><tp:taxon-name-part taxon-name-part-type="species" reg="hainanensis">hainanensis</tp:taxon-name-part></tp:taxon-name></italic> (section <tp:taxon-name><tp:taxon-name-part taxon-name-part-type="genus" reg="Callicarpa"/><tp:taxon-name-part taxon-name-part-type="section" reg="Verticirima">Verticirima</tp:taxon-name-part></tp:taxon-name>) constituted a subclade with over 0.90 support, while <italic><tp:taxon-name><tp:taxon-name-part taxon-name-part-type="genus" reg="Callicarpa">C.</tp:taxon-name-part><tp:taxon-name-part taxon-name-part-type="species" reg="luteopunctata">luteopunctata</tp:taxon-name-part></tp:taxon-name></italic> (section <tp:taxon-name><tp:taxon-name-part taxon-name-part-type="genus" reg="Callicarpa"/><tp:taxon-name-part taxon-name-part-type="section" reg="Eucallicarpa">Eucallicarpa</tp:taxon-name-part></tp:taxon-name>) and <italic><tp:taxon-name><tp:taxon-name-part taxon-name-part-type="genus" reg="Callicarpa">C.</tp:taxon-name-part><tp:taxon-name-part taxon-name-part-type="species" reg="stoloniformis">stoloniformis</tp:taxon-name-part></tp:taxon-name></italic> (section <tp:taxon-name><tp:taxon-name-part taxon-name-part-type="genus" reg="Callicarpa"/><tp:taxon-name-part taxon-name-part-type="section" reg="Verticirima">Verticirima</tp:taxon-name-part></tp:taxon-name>) were tightly clustered with <italic><tp:taxon-name><tp:taxon-name-part taxon-name-part-type="genus" reg="Callicarpa">C.</tp:taxon-name-part><tp:taxon-name-part taxon-name-part-type="species" reg="longipes">longipes</tp:taxon-name-part></tp:taxon-name></italic> (section <tp:taxon-name><tp:taxon-name-part taxon-name-part-type="genus" reg="Callicarpa"/><tp:taxon-name-part taxon-name-part-type="section" reg="Eucallicarpa">Eucallicarpa</tp:taxon-name-part></tp:taxon-name>) in the phylogenetic tree.</p><fig id="F3" position="float" orientation="portrait"><object-id xmlns:xlink="http://www.w3.org/1999/xlink" content-type="doi" xlink:type="simple">10.3897/phytokeys.241.119343.figure3</object-id><object-id xmlns:xlink="http://www.w3.org/1999/xlink" content-type="arpha" xlink:type="simple">20D2B2A4-F8F3-5146-8E7B-3210D75FA8F6</object-id><label>Figure 3.</label><caption><p>Phylogenetic relationships amongst <italic><tp:taxon-name><tp:taxon-name-part taxon-name-part-type="genus" reg="Callicarpa">Callicarpa</tp:taxon-name-part><tp:taxon-name-part taxon-name-part-type="species" reg="yongshunensis">yongshunensis</tp:taxon-name-part></tp:taxon-name></italic> and other selected species. The numbers near the nodes are Bayesian posterior probabilities and Maximum Likelihood bootstrap percentages, respectively.</p></caption><graphic xmlns:xlink="http://www.w3.org/1999/xlink" xlink:href="phytokeys-241-131_article-119343__-g003.jpg" position="float" orientation="portrait" xlink:type="simple" id="oo_1030055.jpg"><uri content-type="original_file" xlink:type="simple">https://binary.pensoft.net/fig/1030055</uri></graphic></fig><fig id="F4" position="float" orientation="portrait"><object-id xmlns:xlink="http://www.w3.org/1999/xlink" content-type="doi" xlink:type="simple">10.3897/phytokeys.241.119343.figure4</object-id><object-id xmlns:xlink="http://www.w3.org/1999/xlink" content-type="arpha" xlink:type="simple">8EFAB238-E83D-5C0D-8FE0-C00517670C29</object-id><label>Figure 4.</label><caption><p>Morphological comparison between <italic><tp:taxon-name><tp:taxon-name-part taxon-name-part-type="genus" reg="Callicarpa">C.</tp:taxon-name-part><tp:taxon-name-part taxon-name-part-type="species" reg="luteopunctata">luteopunctata</tp:taxon-name-part></tp:taxon-name></italic> (<bold>A–D</bold>) and <italic><tp:taxon-name><tp:taxon-name-part taxon-name-part-type="genus" reg="Callicarpa">C.</tp:taxon-name-part><tp:taxon-name-part taxon-name-part-type="species" reg="yongshunensis">yongshunensis</tp:taxon-name-part></tp:taxon-name></italic> (<bold>E–H</bold>) <bold>A, E</bold> life form showing erect shrub and procumbent shrub <bold>B, F</bold> fruit branch <bold>C, G</bold> fruit colour <bold>D, H</bold> leaf behaviour in winter showing deciduous and evergreen phenotypes (Date: 27 February 2024). Photos by Wen-Bin XU.</p></caption><graphic xmlns:xlink="http://www.w3.org/1999/xlink" xlink:href="phytokeys-241-131_article-119343__-g004.jpg" position="float" orientation="portrait" xlink:type="simple" id="oo_1030056.jpg"><uri content-type="original_file" xlink:type="simple">https://binary.pensoft.net/fig/1030056</uri></graphic></fig></sec></tp:treatment-sec><ref-list><ref id="B11"><mixed-citation xmlns:xlink="http://www.w3.org/1999/xlink" xlink:type="simple"><person-group><name name-style="western"><surname>Fang</surname><given-names>WZ</given-names></name></person-group> (<year>1982</year>) <article-title><italic><tp:taxon-name><tp:taxon-name-part taxon-name-part-type="genus">Callicarpa</tp:taxon-name-part></tp:taxon-name></italic> L. (<tp:taxon-name><tp:taxon-name-part taxon-name-part-type="family">Verbenaceae</tp:taxon-name-part></tp:taxon-name>).</article-title> In: <person-group><name name-style="western"><surname>Pei</surname><given-names>C</given-names></name><name name-style="western"><surname>Chen</surname><given-names>SL</given-names></name></person-group> (<role>Eds</role>) <issue-title>Flora Reipublicae Popularis Sinicae.</issue-title><source>Science Press, Beijing</source>, <fpage>24</fpage>–<lpage>79</lpage>.</mixed-citation></ref><ref id="B8"><mixed-citation xmlns:xlink="http://www.w3.org/1999/xlink" xlink:type="simple"><person-group><name name-style="western"><surname>Chen</surname><given-names>SL</given-names></name><name name-style="western"><surname>Michael</surname><given-names>GG</given-names></name></person-group> (<year>1994</year>) <source><tp:taxon-name><tp:taxon-name-part taxon-name-part-type="family">Verbenaceae</tp:taxon-name-part></tp:taxon-name>. Flora of China Vol. 17.</source><publisher-name>Science Press</publisher-name>, <publisher-loc>Beijing and Missouri Botanical Garden Press, St. Louis</publisher-loc>, <size units="page">49 pp</size>.</mixed-citation></ref><ref id="B17"><mixed-citation xmlns:xlink="http://www.w3.org/1999/xlink" xlink:type="simple"><person-group><name name-style="western"><surname>Liu</surname><given-names>X</given-names></name><name name-style="western"><surname>Cai</surname><given-names>HM</given-names></name><name name-style="western"><surname>Wang</surname><given-names>WQ</given-names></name><name name-style="western"><surname>Lin</surname><given-names>W</given-names></name><name name-style="western"><surname>Su</surname><given-names>ZW</given-names></name><name name-style="western"><surname>Ma</surname><given-names>ZH</given-names></name></person-group> (<year>2023</year>) <article-title>Why is the beautyberry so colourful? Evolution, biogeography, and diversification of fruit colours in <italic><tp:taxon-name><tp:taxon-name-part taxon-name-part-type="genus">Callicarpa</tp:taxon-name-part></tp:taxon-name></italic> (<tp:taxon-name><tp:taxon-name-part taxon-name-part-type="family">Lamiaceae</tp:taxon-name-part></tp:taxon-name>).</article-title><source>Plant Diversity</source><volume>45</volume>(<issue>1</issue>): <fpage>6</fpage>–<lpage>19</lpage>. <ext-link xlink:href="10.1016/j.pld.2022.10.002" ext-link-type="doi" xlink:type="simple">https://doi.org/10.1016/j.pld.2022.10.002</ext-link></mixed-citation></ref><ref id="B13"><mixed-citation xmlns:xlink="http://www.w3.org/1999/xlink" xlink:type="simple">IUCN Standards and Petitions Committee (<year>2022</year>) Guidelines for using the IUCN Red List Categories and Criteria. Version 15.1. Prepared by the Standards and Petitions Committee. <ext-link xlink:href="https://www.iucnredlist.org/resources/redlistguidelines/" ext-link-type="uri" xlink:type="simple">https://www.iucnredlist.org/resources/redlistguidelines/</ext-link></mixed-citation></ref><ref id="B7"><mixed-citation xmlns:xlink="http://www.w3.org/1999/xlink" xlink:type="simple"><person-group><name name-style="western"><surname>Chang</surname><given-names>HT</given-names></name></person-group> (<year>1951</year>) <article-title>A Review of the Chinese Species of <italic><tp:taxon-name><tp:taxon-name-part taxon-name-part-type="genus">Callicarpa</tp:taxon-name-part></tp:taxon-name></italic>.</article-title><source>Acta Phytotaxonomica Sinica</source><volume>1</volume>: <fpage>269</fpage>–<lpage>312</lpage>.</mixed-citation></ref></ref-list></tp:taxon-treatment>
